# Supplementary material for: Genomic population structure and local adaptation of the wild strawberry Fragaria nilgerrensis
Source: Hortic Res. 2022 Jan 19;9:uhab059. doi: 10.1093/hr/uhab059 (PMC8993681; doi:10.1093/hr/uhab059)
Supplement: Web_Material_uhab059 [file web_material_uhab059.zip]

Archive with 2 entries (2 files):
- 5918_1_supp_0_r1r4m0.docx
- 5918_1_supp_116796_qz5dzg.xlsx
