# Supplementary material for: Genomic population structure and local adaptation of the wild strawberry Fragaria nilgerrensis
Source: Hortic Res. 2022 Jan 19;9:uhab059. doi: 10.1093/hr/uhab059 (PMC8993681; doi:10.1093/hr/uhab059)
Supplement: Web_Material_uhab059 [file web_material_uhab059.zip › 5918_1_supp_116796_qz5dzg.xlsx]

## Sheet: Table S1
Table S1. Sampling information and the summary statistics of whole-genome resequencing data of the 193 F. nilgerrensis individuals in this study.
Pop No.	Pop code	Indiv code	Location	Latitude	Longitude	Altitude (m)	Mapping Rate (%)	Covered genome (%)	Mean coverage
1	YLH708	708-1	Yanbian, Sichuan	27.1396	101.329	-	94.1247	96.6897	27.5713
1	YLH708	708-2	Yanbian, Sichuan	27.1396	101.329	-	95.9923	97.0583	44.4615
1	YLH708	708-3	Yanbian, Sichuan	27.1396	101.329	-	96.2474	96.6552	27.5361
1	YLH708	708-4	Yanbian, Sichuan	27.1396	101.329	-	96.0188	95.7552	33.7792
1	YLH708	708-5	Yanbian, Sichuan	27.1396	101.329	-	95.0926	97.0808	46.9628
1	YLH708	708-6	Yanbian, Sichuan	27.1396	101.329	-	95.0461	96.9786	40.8022
1	YLH708	708-7	Yanbian, Sichuan	27.1396	101.329	-	95.278	95.9501	31.9857
1	YLH708	708-8	Yanbian, Sichuan	27.1396	101.329	-	95.0483	96.0019	32.3949
2	YLH813	30-304	Ninglang, Yunnan	27.5246	100.804	2558	79.9977	96.382	50.0906
2	YLH813	30-306	Ninglang, Yunnan	27.5246	100.804	2558	84.3074	97.0338	47.0213
2	YLH813	30-307	Ninglang, Yunnan	27.5246	100.804	2558	90.444	96.3941	42.5212
2	YLH813	30-308	Ninglang, Yunnan	27.5246	100.804	2558	80.4671	95.8159	41.808
2	YLH813	30-309	Ninglang, Yunnan	27.5246	100.804	2558	94.7359	95.4899	33.1265
2	YLH813	30-310	Ninglang, Yunnan	27.5246	100.804	2558	85.7044	96.9624	45.5626
3	YLH811	29-296	Muli, Sichuan	27.6868	101.222	3247	87.8513	96.5735	104.917
3	YLH811	29-297	Muli, Sichuan	27.6868	101.222	3247	90.4374	98.2016	123.009
3	YLH811	29-298	Muli, Sichuan	27.6868	101.222	3247	91.5434	97.7693	113.516
3	YLH811	29-299	Muli, Sichuan	27.6868	101.222	3247	92.9064	98.5195	97.0819
3	YLH811	29-300	Muli, Sichuan	27.6868	101.222	3247	95.2058	97.2189	47.8244
3	YLH811	29-301	Muli, Sichuan	27.6868	101.222	3247	85.8433	96.6443	124.684
3	YLH811	29-302	Muli, Sichuan	27.6868	101.222	3247	83.8426	97.1446	29.3287
4	YLH714	9-81	Yanyuan, Sichuan	27.7918	101.418	3193	96.626	97.1943	42.9038
4	YLH714	9-82	Yanyuan, Sichuan	27.7918	101.418	3193	95.5137	96.995	32.58
4	YLH714	9-83	Yanyuan, Sichuan	27.7918	101.418	3193	95.1334	97.3445	54.7116
4	YLH714	9-84	Yanyuan, Sichuan	27.7918	101.418	3193	96.2625	96.9913	34.2891
4	YLH714	9-86	Yanyuan, Sichuan	27.7918	101.418	3193	85.0884	96.3332	47.9119
4	YLH714	9-87	Yanyuan, Sichuan	27.7918	101.418	3193	96.2392	97.5029	75.8475
4	YLH714	9-90	Yanyuan, Sichuan	27.7918	101.418	3193	96.0876	97.0926	51.1078
4	YLH714	9-91	Yanyuan, Sichuan	27.7918	101.418	3193	96.4741	97.2269	60.775
4	YLH714	9-92	Yanyuan, Sichuan	27.7918	101.418	3193	97.3953	96.5561	27.4842
5	YLH701	701-6	Weixi, Yunnan	27.3238	99.2757	2861	93.3724	97.6272	34.0451
5	YLH701	701-7	Weixi, Yunnan	27.3238	99.2757	2861	89.8546	97.6199	33.6739
5	YLH701	15-142	Weixi, Yunnan	27.3238	99.2757	2861	90.9728	97.628	34.6239
6	YLH698	698-3	Deqin, Yunnan	28.0094	98.8796	2803	91.2957	95.4722	31.971
6	YLH698	698-4	Deqin, Yunnan	28.0094	98.8796	2803	84.5042	95.2639	28.6777
6	YLH698	698-7	Deqin, Yunnan	28.0094	98.8796	2803	95.2371	95.3743	42.6712
6	YLH698	698-8	Deqin, Yunnan	28.0094	98.8796	2803	92.8309	95.4398	44.0521
7	YLH696	10-100	Lushui, Yunnan	25.8388	99.104	2574	95.8013	95.9669	35.7023
7	YLH696	10-101	Lushui, Yunnan	25.8388	99.104	2574	95.4439	95.6729	40.4712
7	YLH696	10-93	Lushui, Yunnan	25.8388	99.104	2574	96.5799	95.8889	41.0355
7	YLH696	10-94	Lushui, Yunnan	25.8388	99.104	2574	92.9803	97.0805	34.0921
7	YLH696	10-95	Lushui, Yunnan	25.8388	99.104	2574	94.0554	95.4845	32.6527
7	YLH696	10-96	Lushui, Yunnan	25.8388	99.104	2574	96.6919	94.9781	25.8121
7	YLH696	10-97	Lushui, Yunnan	25.8388	99.104	2574	94.858	95.4897	33.9402
7	YLH696	10-98	Lushui, Yunnan	25.8388	99.104	2574	90.5657	95.8741	36.6719
7	YLH696	10-99	Lushui, Yunnan	25.8388	99.104	2574	95.7518	96.1677	43.5764
8	YLH752	12-113	Jinyang, Sichuan	27.8139	103.185	3081	96.4288	93.825	38.3237
8	YLH752	12-114	Jinyang, Sichuan	27.8139	103.185	3081	97.1212	95.8535	31.5253
8	YLH752	12-116	Jinyang, Sichuan	27.8139	103.185	3081	96.4837	93.5161	33.5457
8	YLH752	12-118	Jinyang, Sichuan	27.8139	103.185	3081	96.5672	95.8081	30.8201
8	YLH752	12-120	Jinyang, Sichuan	27.8139	103.185	3081	96.2162	96.0298	37.0725
9	YLH756	756-1	Qiaojia, Yunnan	27.0872	103.004	2662	92.6333	98.0807	48.7284
9	YLH756	756-2	Qiaojia, Yunnan	27.0872	103.004	2662	95.416	97.6711	34.1413
9	YLH756	756-3	Qiaojia, Yunnan	27.0872	103.004	2662	93.6638	98.658	48.3915
9	YLH756	756-4	Qiaojia, Yunnan	27.0872	103.004	2662	95.591	97.5404	35.5702
9	YLH756	756-5	Qiaojia, Yunnan	27.0872	103.004	2662	93.4335	97.8696	43.9721
9	YLH756	756-6	Qiaojia, Yunnan	27.0872	103.004	2662	93.5658	97.6778	43.5308
9	YLH756	756-7	Qiaojia, Yunnan	27.0872	103.004	2662	84.1246	97.832	48.1577
9	YLH756	756-8	Qiaojia, Yunnan	27.0872	103.004	2662	94.8702	97.312	38.1048
9	YLH756	756-9	Qiaojia, Yunnan	27.0872	103.004	2662	94.835	97.3935	36.8013
10	YLH749	2-11	Leibo, Sichuan	28.3169	103.626	1360	96.2898	95.9345	37.7979
10	YLH749	2-13	Leibo, Sichuan	28.3169	103.626	1360	90.7693	95.4967	38.7
10	YLH749	2-14	Leibo, Sichuan	28.3169	103.626	1360	86.4458	95.4837	37.2528
10	YLH749	2-15	Leibo, Sichuan	28.3169	103.626	1360	95.7095	95.6862	37.4913
10	YLH749	2-16	Leibo, Sichuan	28.3169	103.626	1360	93.4929	95.4618	35.8035
10	YLH749	2-17	Leibo, Sichuan	28.3169	103.626	1360	92.1807	95.8139	33.8174
11	YLH760	760-1	Ludian, Yunnan	27.2976	103.398	2312	93.069	96.0838	43.8268
11	YLH760	760-2	Ludian, Yunnan	27.2976	103.398	2312	93.7601	96.0278	33.0768
11	YLH760	760-3	Ludian, Yunnan	27.2976	103.398	2312	94.6521	97.3804	33.7656
11	YLH760	760-4	Ludian, Yunnan	27.2976	103.398	2312	91.2621	96.0419	30.8957
11	YLH760	760-5	Ludian, Yunnan	27.2976	103.398	2312	93.2665	96.1094	30.9104
11	YLH760	760-6	Ludian, Yunnan	27.2976	103.398	2312	95.943	96.4616	34.5883
11	YLH760	760-7	Ludian, Yunnan	27.2976	103.398	2312	93.6514	96.0989	32.8336
11	YLH760	760-8	Ludian, Yunnan	27.2976	103.398	2312	94.165	97.335	31.4909
11	YLH760	760-9	Ludian, Yunnan	27.2976	103.398	2312	94.5093	95.7477	29.3157
11	YLH760	760-10	Ludian, Yunnan	27.2976	103.398	2312	94.8467	95.9497	32.345
12	YLH762	762-1	Weining, Guizhou	26.7728	103.972	2078	94.8939	98.0049	44.1769
12	YLH762	762-2	Weining, Guizhou	26.7728	103.972	2078	93.356	97.5604	51.3894
12	YLH762	762-3	Weining, Guizhou	26.7728	103.972	2078	93.3681	97.9809	40.529
12	YLH762	762-4	Weining, Guizhou	26.7728	103.972	2078	95.1306	97.6125	61.1498
12	YLH762	762-5	Weining, Guizhou	26.7728	103.972	2078	92.0311	98.0258	43.466
12	YLH762	762-6	Weining, Guizhou	26.7728	103.972	2078	94.692	97.8708	34.6981
12	YLH762	762-7	Weining, Guizhou	26.7728	103.972	2078	93.4261	98.0582	38.9304
12	YLH762	762-8	Weining, Guizhou	26.7728	103.972	2078	94.1741	97.9009	41.5942
12	YLH762	762-9	Weining, Guizhou	26.7728	103.972	2078	91.3372	97.5679	44.1954
13	YLH768	11-103	Huize, Yunnan	26.2954	103.227	3119	96.1162	96.6517	48.3977
13	YLH768	11-104	Huize, Yunnan	26.2954	103.227	3119	95.7623	96.1983	35.8245
13	YLH768	11-105	Huize, Yunnan	26.2954	103.227	3119	94.1264	96.6761	32.8288
13	YLH768	11-106	Huize, Yunnan	26.2954	103.227	3119	95.6282	97.0227	33.7242
13	YLH768	11-111	Huize, Yunnan	26.2954	103.227	3119	94.5745	97.6607	45.8167
14	YLH676	676-1	Jingdong, Yunnan	24.3735	100.753	2060	85.6901	96.3236	36.4309
14	YLH676	676-2	Jingdong, Yunnan	24.3735	100.753	2060	88.5423	96.7375	33.1529
14	YLH676	676-3	Jingdong, Yunnan	24.3735	100.753	2060	82.2419	96.4345	29.556
14	YLH676	676-4	Jingdong, Yunnan	24.3735	100.753	2060	91.48	96.201	29.8391
14	YLH676	676-5	Jingdong, Yunnan	24.3735	100.753	2060	93.8562	97.0311	28.8263
14	YLH676	676-6	Jingdong, Yunnan	24.3735	100.753	2060	95.3204	96.8613	47.4438
14	YLH676	676-7	Jingdong, Yunnan	24.3735	100.753	2060	89.2073	97.183	36.2422
14	YLH676	676-8	Jingdong, Yunnan	24.3735	100.753	2060	91.9365	96.7141	37.7152
15	YLH821	31-281	Yuxi, Yunnan	24.3088	102.356	2072	91.3494	96.7951	32.5776
15	YLH821	31-282	Yuxi, Yunnan	24.3088	102.356	2072	91.5055	96.3669	40.2067
15	YLH821	31-283	Yuxi, Yunnan	24.3088	102.356	2072	95.4566	96.9489	43.6548
15	YLH821	31-287	Yuxi, Yunnan	24.3088	102.356	2072	95.1574	97.4959	42.1503
16	YLH842	32-312	Yuanyang, Yunnan	23.046	102.898	2480	89.7563	97.6066	118
16	YLH842	32-313	Yuanyang, Yunnan	23.046	102.898	2480	89.7846	97.7575	121.203
16	YLH842	32-314	Yuanyang, Yunnan	23.046	102.898	2480	90.6365	97.5609	87.6782
16	YLH842	32-315	Yuanyang, Yunnan	23.046	102.898	2480	87.2752	98.1337	89.501
16	YLH842	32-316	Yuanyang, Yunnan	23.046	102.898	2480	91.9469	98.1803	99.3121
17	YLH850	33-289	Wenshan, Yunnan	23.5593	103.943	2377	88.2768	98.2495	145.657
17	YLH850	33-291	Wenshan, Yunnan	23.5593	103.943	2377	93.2027	97.339	89.4206
17	YLH850	33-292	Wenshan, Yunnan	23.5593	103.943	2377	89.3356	98.3357	92.4082
17	YLH850	33-293	Wenshan, Yunnan	23.5593	103.943	2377	89.407	98.0533	115.138
18	YLH773	773-1	Luoping, Yunnan	24.876	104.26	1927	96.5761	97.7565	31.982
18	YLH773	773-2	Luoping, Yunnan	24.876	104.26	1927	96.959	97.0124	48.6506
18	YLH773	773-3	Luoping, Yunnan	24.876	104.26	1927	91.3494	97.671	51.9914
18	YLH773	773-4	Luoping, Yunnan	24.876	104.26	1927	93.4131	97.3278	47.0833
18	YLH773	773-5	Luoping, Yunnan	24.876	104.26	1927	92.8825	97.9268	49.2053
18	YLH773	773-6	Luoping, Yunnan	24.876	104.26	1927	94.14	97.8634	39.2669
18	YLH773	773-7	Luoping, Yunnan	24.876	104.26	1927	92.3614	97.1534	35.7013
18	YLH773	773-8	Luoping, Yunnan	24.876	104.26	1927	92.6177	97.8025	35.4439
18	YLH773	773-9	Luoping, Yunnan	24.876	104.26	1927	90.5623	96.838	38.5393
18	YLH773	773-10	Luoping, Yunnan	24.876	104.26	1927	96.5399	97.1437	33.0853
19	YLH776	776-1	Anlong, Guizhou	25.3658	105.514	1458	94.0079	96.5991	40.6693
19	YLH776	776-2	Anlong, Guizhou	25.3658	105.514	1458	93.5778	96.4876	34.22
19	YLH776	776-3	Anlong, Guizhou	25.3658	105.514	1458	95.6088	96.5879	44.108
19	YLH776	776-4	Anlong, Guizhou	25.3658	105.514	1458	94.1405	96.5149	33.2029
19	YLH776	776-5	Anlong, Guizhou	25.3658	105.514	1458	84.6207	96.3937	30.5448
19	YLH776	776-6	Anlong, Guizhou	25.3658	105.514	1458	94.5934	96.866	41.3617
19	YLH776	776-7	Anlong, Guizhou	25.3658	105.514	1458	94.3628	96.8948	44.6942
19	YLH776	776-8	Anlong, Guizhou	25.3658	105.514	1458	92.323	96.6195	45.3509
20	YLH602	602-1	Guiding, Guizhou	26.2086	107.032	1225	95.1513	96.7432	33.4604
20	YLH602	602-3	Guiding, Guizhou	26.2086	107.032	1225	94.8562	96.3806	38.3943
20	YLH602	602-4	Guiding, Guizhou	26.2086	107.032	1225	94.9564	96.6114	32.4208
20	YLH602	602-7	Guiding, Guizhou	26.2086	107.032	1225	95.2033	96.3621	43.5062
20	YLH602	602-8	Guiding, Guizhou	26.2086	107.032	1225	93.1233	96.3857	39.4751
21	YLH603	603-0	Dushan, Guizhou	25.9542	107.629	1340	94.894	96.6622	39.2718
21	YLH603	603-1	Dushan, Guizhou	25.9542	107.629	1340	94.0454	96.3967	30.8493
21	YLH603	603-4	Dushan, Guizhou	25.9542	107.629	1340	93.1259	96.4387	36.0101
21	YLH603	603-5	Dushan, Guizhou	25.9542	107.629	1340	92.2581	96.5568	32.4082
21	YLH603	603-7	Dushan, Guizhou	25.9542	107.629	1340	93.1903	96.8371	41.7983
22	YLH599	599-1	Leishan, Guizhou	26.3789	108.192	1785	95.1633	96.5902	33.9831
22	YLH599	599-2	Leishan, Guizhou	26.3789	108.192	1785	95.3187	96.5136	33.6837
22	YLH599	599-4	Leishan, Guizhou	26.3789	108.192	1785	94.4488	97.3506	33.9218
22	YLH599	599-5	Leishan, Guizhou	26.3789	108.192	1785	94.803	96.5742	37.4528
22	YLH599	599-6	Leishan, Guizhou	26.3789	108.192	1785	95.0897	96.5885	34.071
22	YLH599	599-7	Leishan, Guizhou	26.3789	108.192	1785	94.3582	96.572	34.3788
22	YLH599	599-8	Leishan, Guizhou	26.3789	108.192	1785	94.8867	97.3345	29.3443
23	YLH580	580-0	Xianfeng, Hubei	29.4153	108.983	1295	91.4054	97.4957	40.5671
23	YLH580	580-4	Xianfeng, Hubei	29.4153	108.983	1295	90.1999	96.5426	34.0753
23	YLH580	580-5	Xianfeng, Hubei	29.4153	108.983	1295	90.4771	97.2285	36.3212
23	YLH580	580-6	Xianfeng, Hubei	29.4153	108.983	1295	90.6141	96.896	47.8337
23	YLH580	580-7	Xianfeng, Hubei	29.4153	108.983	1295	92.3121	96.9639	53.7445
23	YLH580	580-8	Xianfeng, Hubei	29.4153	108.983	1295	93.8119	97.356	39.366
24	YLH576	23-226	Qianjiang, Chongqin	29.6264	108.477	1117	91.1057	97.8213	26.9326
24	YLH576	23-227	Qianjiang, Chongqin	29.6264	108.477	1117	96.0164	97.1441	28.137
24	YLH576	23-228	Qianjiang, Chongqin	29.6264	108.477	1117	94.2185	97.0218	33.7641
24	YLH576	23-229	Qianjiang, Chongqin	29.6264	108.477	1117	95.8075	97.2198	30.8935
24	YLH576	23-230	Qianjiang, Chongqin	29.6264	108.477	1117	94.1868	97.2057	32.9681
24	YLH576	23-231	Qianjiang, Chongqin	29.6264	108.477	1117	95.5853	97.5893	31.6773
24	YLH576	23-232	Qianjiang, Chongqin	29.6264	108.477	1117	95.4893	97.3352	31.4046
24	YLH576	23-233	Qianjiang, Chongqin	29.6264	108.477	1117	92.6214	97.27	32.9869
24	YLH576	23-234	Qianjiang, Chongqin	29.6264	108.477	1117	95.3224	96.9671	33.7484
25	YLH526	27-265	Hefeng, Hubei	30.0614	110.067	1052	94.8214	97.0395	31.712
25	YLH526	27-266	Hefeng, Hubei	30.0614	110.067	1052	95.7967	96.6536	44.8345
25	YLH526	27-267	Hefeng, Hubei	30.0614	110.067	1052	93.8188	97.1482	39.5432
25	YLH526	27-268	Hefeng, Hubei	30.0614	110.067	1052	87.0967	97.0228	32.655
25	YLH526	27-269	Hefeng, Hubei	30.0614	110.067	1052	86.7586	96.5233	32.559
25	YLH526	27-270	Hefeng, Hubei	30.0614	110.067	1052	85.058	97.1246	38.6853
26	YLH585	18-170	Longshan, Hunan	28.8386	109.251	1200	94.8588	97.3356	34.4837
26	YLH585	18-172	Longshan, Hunan	28.8386	109.251	1200	94.4909	96.9315	29.0768
26	YLH585	18-173	Longshan, Hunan	28.8386	109.251	1200	93.046	96.4861	31.7289
26	YLH585	18-174	Longshan, Hunan	28.8386	109.251	1200	95.198	96.7849	32.0359
26	YLH585	18-175	Longshan, Hunan	28.8386	109.251	1200	91.721	97.2481	35.8601
26	YLH585	18-176	Longshan, Hunan	28.8386	109.251	1200	95.2136	96.6214	43.2094
26	YLH585	18-179	Longshan, Hunan	28.8386	109.251	1200	93.8243	96.5733	34.2903
26	YLH585	18-180	Longshan, Hunan	28.8386	109.251	1200	95.1989	96.8709	32.9566
26	YLH585	18-181	Longshan, Hunan	28.8386	109.251	1200	95.2621	96.5941	37.3343
27	YLH528	28-271	Xuanen, Hubei	29.9772	109.75	1813	96.4358	97.0616	34.146
27	YLH528	28-272	Xuanen, Hubei	29.9772	109.75	1813	96.7377	96.9997	33.7764
27	YLH528	28-273	Xuanen, Hubei	29.9772	109.75	1813	93.7715	97.0496	34.6663
27	YLH528	28-274	Xuanen, Hubei	29.9772	109.75	1813	95.8077	97.1114	36.0972
27	YLH528	28-275	Xuanen, Hubei	29.9772	109.75	1813	97.0353	97.1463	44.378
27	YLH528	28-276	Xuanen, Hubei	29.9772	109.75	1813	92.6548	97.4177	66.9646
27	YLH528	28-277	Xuanen, Hubei	29.9772	109.75	1813	95.8808	97.0903	30.7088
27	YLH528	28-278	Xuanen, Hubei	29.9772	109.75	1813	90.6934	97.7879	40.2616
28	YLH533	24-236	Fengjie, Chongqin	30.5391	109.356	1581	95.0876	97.1409	35.1751
28	YLH533	24-237	Fengjie, Chongqin	30.5391	109.356	1581	94.5369	97.6871	39.376
28	YLH533	24-238	Fengjie, Chongqin	30.5391	109.356	1581	95.2312	97.3005	51.0979
28	YLH533	24-239	Fengjie, Chongqin	30.5391	109.356	1581	96.1644	97.4	60.4243
28	YLH533	24-240	Fengjie, Chongqin	30.5391	109.356	1581	95.3066	97.0942	36.2907
28	YLH533	24-241	Fengjie, Chongqin	30.5391	109.356	1581	95.2153	97.2033	42.6282
28	YLH533	24-242	Fengjie, Chongqin	30.5391	109.356	1581	93.9782	97.2132	43.0573
28	YLH533	24-243	Fengjie, Chongqin	30.5391	109.356	1581	95.7283	97.2385	45.6662
28	YLH533	24-244	Fengjie, Chongqin	30.5391	109.356	1581	94.9164	97.1541	37.2477

## Sheet: Table S2
Table S2. Paired population-level FST estimated using Weir and Cockerham's method.
	YLH526	YLH528	YLH533	YLH576	YLH580	YLH585	YLH599	YLH602	YLH603	YLH676	YLH696	YLH698	YLH701	YLH708	YLH714	YLH749	YLH752	YLH756	YLH760	YLH762	YLH768	YLH773	YLH776	YLH811	YLH813	YLH821	YLH842	YLH850
YLH526	-
YLH528	0.18368	-
YLH533	0.43039	0.2829	-
YLH576	0.34516	0.22835	0.32543	-
YLH580	0.45643	0.27936	0.41271	0.26541	-
YLH585	0.38026	0.27092	0.43525	0.26864	0.39308	-
YLH599	0.53841	0.31371	0.49368	0.3982	0.48125	0.53032	-
YLH602	0.49096	0.22306	0.45504	0.36332	0.41851	0.4899	0.39269	-
YLH603	0.56281	0.258	0.50158	0.43049	0.51059	0.54622	0.51212	0.34759	-
YLH676	0.70783	0.50111	0.63748	0.61338	0.58314	0.69967	0.63553	0.60521	0.67274	-
YLH696	0.70275	0.56033	0.67356	0.65902	0.64021	0.71709	0.67928	0.63091	0.66676	0.6592	-
YLH698	0.88522	0.63506	0.78354	0.78385	0.79165	0.8657	0.83367	0.78946	0.84526	0.79596	0.61308	-
YLH701	0.70354	0.50717	0.64753	0.66426	0.63069	0.72773	0.67756	0.6098	0.65345	0.66131	0.53407	0.49145	-
YLH708	0.73729	0.56551	0.69174	0.67557	0.66476	0.74274	0.70542	0.65713	0.70131	0.67993	0.60092	0.72652	0.60651	-
YLH714	0.6322	0.50865	0.60002	0.60489	0.57878	0.65474	0.61516	0.56477	0.59753	0.60525	0.54055	0.60608	0.46011	0.2722	-
YLH749	0.62548	0.44038	0.60053	0.57822	0.55008	0.65743	0.59105	0.50821	0.55407	0.60755	0.53352	0.59699	0.41602	0.54788	0.46395	-
YLH752	0.66929	0.51973	0.62815	0.65463	0.61252	0.70457	0.65638	0.59169	0.62634	0.64982	0.58633	0.62343	0.32316	0.59859	0.44833	0.4058	-
YLH756	0.43176	0.28768	0.42592	0.38331	0.35517	0.45959	0.39363	0.33081	0.3787	0.39626	0.42301	0.48033	0.39335	0.33599	0.32198	0.25689	0.43061	-
YLH760	0.69124	0.51395	0.66045	0.61623	0.6143	0.70082	0.65106	0.58651	0.63485	0.67271	0.6118	0.7157	0.61527	0.6229	0.56591	0.21031	0.61352	0.3092	-
YLH762	0.32296	0.1801	0.34595	0.22794	0.24394	0.33472	0.27861	0.22915	0.30397	0.40209	0.50687	0.58525	0.50463	0.50271	0.47429	0.34398	0.52787	0.18266	0.35782	-
YLH768	0.3887	0.23529	0.36611	0.34678	0.26634	0.42523	0.31641	0.25106	0.32369	0.28838	0.44073	0.48638	0.32741	0.44816	0.38778	0.30821	0.36033	0.15806	0.42763	0.13899	-
YLH773	0.5602	0.38234	0.51742	0.44394	0.47689	0.541	0.47358	0.47456	0.55032	0.56819	0.6815	0.80957	0.6917	0.70019	0.62863	0.62792	0.68167	0.41638	0.67221	0.29767	0.29014	-
YLH776	0.35059	0.23974	0.41738	0.29755	0.39433	0.37669	0.41083	0.39539	0.47654	0.64902	0.69094	0.83692	0.69357	0.71647	0.63016	0.62575	0.67478	0.42293	0.67731	0.28346	0.35976	0.46393	-
YLH811	0.58525	0.44274	0.56339	0.56349	0.52741	0.61651	0.56918	0.50797	0.54397	0.56051	0.4954	0.54868	0.36687	0.22387	0.12405	0.39813	0.38858	0.26413	0.52382	0.42574	0.3185	0.58984	0.58746	-
YLH813	0.67614	0.49743	0.64006	0.61922	0.59373	0.69303	0.64391	0.57802	0.62868	0.6188	0.52824	0.63766	0.51061	0.21856	0.27197	0.46838	0.52555	0.27211	0.56346	0.43255	0.35158	0.64736	0.65894	0.21227	-
YLH821	0.69079	0.40639	0.58034	0.55065	0.49742	0.6715	0.5741	0.5295	0.63294	0.45809	0.6317	0.81446	0.60539	0.66734	0.56684	0.539	0.58003	0.3369	0.64014	0.29145	0.11147	0.4642	0.58887	0.50463	0.58088	-
YLH842	0.56926	0.36236	0.5219	0.46313	0.42773	0.56741	0.4976	0.45126	0.54689	0.47261	0.60646	0.75465	0.58724	0.63088	0.54877	0.52744	0.57604	0.32856	0.60902	0.26801	0.16946	0.42492	0.49298	0.49171	0.55034	0.31592	-
YLH850	0.62112	0.36644	0.5396	0.49473	0.44404	0.60507	0.51785	0.46412	0.57414	0.42497	0.60525	0.77321	0.57743	0.63596	0.54398	0.51475	0.55904	0.30883	0.61357	0.2532	0.098138	0.41002	0.53043	0.48065	0.54739	0.22458	0.18805	-

## Sheet: Table S3
Table S3. Results of redundancy analyses (RDAs) testing for the contribution of geography and environment varibles on the among-population genetic variation in F. nilgerrensis.
	% of variance explained	df	F	p-value
Global analysis	52.12	14	-	0.001
Geography	11.58	6	-	0.001
Climate	12.25	8	-	0.001
Residual	47.88	178	-	-
Marginal test
MEM1	2.39	1	9.5875	0.001
MEM2	2.21	1	8.8784	0.002
MEM3	1.54	1	6.1625	0.003
MEM4	1.87	1	7.501	0.001
MEM5	1.58	1	6.3203	0.001
MEM6	1.82	1	7.2872	0.001
BIO12	1.62	1	6.4913	0.001
BIO6	1.28	1	5.1196	0.001
BIO9	1.36	1	5.4331	0.001
BIO2	1.33	1	5.329	0.001
BIO8	1.68	1	6.7379	0.001
BIO14	1.54	1	6.1742	0.001
BIO15	1.79	1	7.1927	0.001
BIO4	1.89	1	7.56	0.001

## Sheet: Table S4
Table S4. Selective sweeps in the four groups of F. nilgerrensis.
Group	Chromosome	Start (bp)	End (bp)
western	Lachesis_group0	2800001	2820000
	Lachesis_group0	3700001	3720000
	Lachesis_group0	43540001	43560000
	Lachesis_group0	48780001	48800000
	Lachesis_group1	13440001	13460000
	Lachesis_group1	16740001	16760000
	Lachesis_group1	18140001	18160000
	Lachesis_group1	31880001	31900000
	Lachesis_group1	33040001	33060000
	Lachesis_group1	33060001	33080000
	Lachesis_group1	34220001	34240000
	Lachesis_group1	34500001	34520000
	Lachesis_group1	43760001	43780000
	Lachesis_group1	47080001	47100000
	Lachesis_group2	28220001	28240000
	Lachesis_group2	28240001	28260000
	Lachesis_group2	28260001	28280000
	Lachesis_group2	30400001	30420000
	Lachesis_group2	30520001	30540000
	Lachesis_group2	32300001	32320000
	Lachesis_group2	33000001	33020000
	Lachesis_group2	33020001	33040000
	Lachesis_group2	33040001	33060000
	Lachesis_group2	33060001	33080000
	Lachesis_group2	33080001	33100000
	Lachesis_group2	33100001	33120000
	Lachesis_group2	33240001	33260000
	Lachesis_group2	35160001	35180000
	Lachesis_group2	35780001	35800000
	Lachesis_group2	36680001	36700000
	Lachesis_group3	2840001	2860000
	Lachesis_group3	5280001	5300000
	Lachesis_group3	34200001	34220000
	Lachesis_group4	1480001	1500000
	Lachesis_group4	6560001	6580000
	Lachesis_group4	6620001	6640000
	Lachesis_group4	7620001	7640000
	Lachesis_group4	7800001	7820000
	Lachesis_group4	8180001	8200000
	Lachesis_group4	8340001	8360000
	Lachesis_group4	8360001	8380000
	Lachesis_group4	8380001	8400000
	Lachesis_group4	9400001	9420000
	Lachesis_group4	9720001	9740000
	Lachesis_group4	18520001	18540000
	Lachesis_group6	1240001	1260000
	Lachesis_group6	1260001	1280000
	Lachesis_group6	4760001	4780000
	Lachesis_group6	4780001	4800000
	Lachesis_group6	4800001	4820000
	Lachesis_group6	4820001	4840000
	Lachesis_group6	4840001	4860000
	Lachesis_group6	4860001	4880000
	Lachesis_group6	4880001	4900000
	Lachesis_group6	4900001	4920000
	Lachesis_group6	4920001	4940000
	Lachesis_group6	4940001	4960000
	Lachesis_group6	5020001	5040000
	Lachesis_group6	7460001	7480000
	Lachesis_group6	7860001	7880000
	Lachesis_group6	8140001	8160000
	Lachesis_group6	8160001	8180000
	Lachesis_group6	8800001	8820000
central	Lachesis_group0	360001	380000
	Lachesis_group0	2800001	2820000
	Lachesis_group0	3420001	3440000
	Lachesis_group0	3520001	3540000
	Lachesis_group1	7720001	7740000
	Lachesis_group1	8140001	8160000
	Lachesis_group0	14220001	14240000
	Lachesis_group0	25940001	25960000
	Lachesis_group0	28020001	28040000
	Lachesis_group0	31720001	31740000
	Lachesis_group0	35100001	35120000
	Lachesis_group0	36960001	36980000
	Lachesis_group0	37580001	37600000
	Lachesis_group0	39260001	39280000
	Lachesis_group0	40260001	40280000
	Lachesis_group0	45720001	45740000
	Lachesis_group0	46700001	46720000
	Lachesis_group0	47840001	47860000
	Lachesis_group1	1740001	1760000
	Lachesis_group1	2760001	2780000
	Lachesis_group1	2800001	2820000
	Lachesis_group1	2820001	2840000
	Lachesis_group1	2840001	2860000
	Lachesis_group1	43820001	43840000
	Lachesis_group1	45040001	45060000
	Lachesis_group1	45240001	45260000
	Lachesis_group1	45260001	45280000
	Lachesis_group1	45280001	45300000
	Lachesis_group1	45300001	45320000
	Lachesis_group1	45520001	45540000
	Lachesis_group1	47080001	47100000
	Lachesis_group1	47340001	47360000
	Lachesis_group2	540001	560000
	Lachesis_group2	560001	580000
	Lachesis_group2	580001	600000
	Lachesis_group2	600001	620000
	Lachesis_group2	680001	700000
	Lachesis_group2	1100001	1120000
	Lachesis_group2	1700001	1720000
	Lachesis_group4	26840001	26860000
	Lachesis_group4	26900001	26920000
	Lachesis_group4	27200001	27220000
	Lachesis_group4	27760001	27780000
	Lachesis_group4	27780001	27800000
	Lachesis_group4	27800001	27820000
	Lachesis_group4	27820001	27840000
	Lachesis_group4	28020001	28040000
	Lachesis_group4	28040001	28060000
	Lachesis_group4	28060001	28080000
	Lachesis_group4	28080001	28100000
	Lachesis_group4	28500001	28520000
	Lachesis_group4	28660001	28680000
	Lachesis_group5	18260001	18280000
	Lachesis_group6	8140001	8160000
	Lachesis_group6	8160001	8180000
	Lachesis_group6	17460001	17480000
	Lachesis_group6	17540001	17560000
	Lachesis_group6	17660001	17680000
	Lachesis_group6	18000001	18020000
	Lachesis_group6	18220001	18240000
	Lachesis_group6	18240001	18260000
	Lachesis_group6	18740001	18760000
	Lachesis_group6	18880001	18900000
	Lachesis_group6	18900001	18920000
	Lachesis_group6	18920001	18940000
	Lachesis_group6	18940001	18960000
	Lachesis_group6	18960001	18980000
	Lachesis_group6	19620001	19640000
	Lachesis_group6	19880001	19900000
	Lachesis_group6	19900001	19920000
	Lachesis_group6	19920001	19940000
	Lachesis_group6	19940001	19960000
	Lachesis_group6	20060001	20080000
	Lachesis_group6	20120001	20140000
	Lachesis_group6	20180001	20200000
	Lachesis_group6	20280001	20300000
	Lachesis_group6	20480001	20500000
	Lachesis_group6	20560001	20580000
	Lachesis_group6	20680001	20700000
	Lachesis_group6	20700001	20720000
	Lachesis_group6	27240001	27260000
southern	Lachesis_group0	44240001	44260000
	Lachesis_group1	10360001	10380000
	Lachesis_group1	14580001	14600000
	Lachesis_group1	16700001	16720000
	Lachesis_group1	24540001	24560000
	Lachesis_group1	24560001	24580000
	Lachesis_group1	25500001	25520000
	Lachesis_group1	26280001	26300000
	Lachesis_group1	26720001	26740000
	Lachesis_group1	27100001	27120000
	Lachesis_group1	27940001	27960000
	Lachesis_group1	28280001	28300000
	Lachesis_group1	28620001	28640000
	Lachesis_group1	28760001	28780000
	Lachesis_group1	28880001	28900000
	Lachesis_group1	29460001	29480000
	Lachesis_group1	29700001	29720000
	Lachesis_group1	30060001	30080000
	Lachesis_group1	30360001	30380000
	Lachesis_group1	30420001	30440000
	Lachesis_group1	30540001	30560000
	Lachesis_group1	30560001	30580000
	Lachesis_group1	30860001	30880000
	Lachesis_group1	30940001	30960000
	Lachesis_group1	31040001	31060000
	Lachesis_group1	31400001	31420000
	Lachesis_group1	31860001	31880000
	Lachesis_group1	31880001	31900000
	Lachesis_group1	31900001	31920000
	Lachesis_group1	32220001	32240000
	Lachesis_group1	32240001	32260000
	Lachesis_group1	32660001	32680000
	Lachesis_group1	32840001	32860000
	Lachesis_group1	33600001	33620000
	Lachesis_group1	33960001	33980000
	Lachesis_group1	34180001	34200000
	Lachesis_group1	34200001	34220000
	Lachesis_group1	34220001	34240000
	Lachesis_group1	34240001	34260000
	Lachesis_group1	34740001	34760000
	Lachesis_group1	35040001	35060000
	Lachesis_group1	35060001	35080000
	Lachesis_group1	35080001	35100000
	Lachesis_group1	35580001	35600000
	Lachesis_group1	35900001	35920000
	Lachesis_group1	35920001	35940000
	Lachesis_group1	36200001	36220000
	Lachesis_group1	36700001	36720000
	Lachesis_group1	36760001	36780000
	Lachesis_group1	36940001	36960000
	Lachesis_group1	37160001	37180000
	Lachesis_group1	37760001	37780000
	Lachesis_group1	37820001	37840000
	Lachesis_group1	37840001	37860000
	Lachesis_group1	38080001	38100000
	Lachesis_group1	38520001	38540000
	Lachesis_group1	38640001	38660000
	Lachesis_group1	38880001	38900000
	Lachesis_group1	38900001	38920000
	Lachesis_group1	39120001	39140000
	Lachesis_group1	39460001	39480000
	Lachesis_group1	39620001	39640000
	Lachesis_group1	39680001	39700000
	Lachesis_group1	39740001	39760000
	Lachesis_group1	40680001	40700000
	Lachesis_group1	41760001	41780000
	Lachesis_group3	10880001	10900000
	Lachesis_group3	18400001	18420000
	Lachesis_group3	19400001	19420000
	Lachesis_group3	33000001	33020000
	Lachesis_group3	33020001	33040000
	Lachesis_group4	5840001	5860000
	Lachesis_group4	6020001	6040000
	Lachesis_group5	28520001	28540000
	Lachesis_group6	7860001	7880000
	Lachesis_group6	7880001	7900000
eastern	Lachesis_group0	39340001	39360000
	Lachesis_group0	49660001	49680000
	Lachesis_group2	36700001	36720000
	Lachesis_group4	2820001	2840000
	Lachesis_group4	2840001	2860000
	Lachesis_group4	2980001	3000000
	Lachesis_group4	3080001	3100000
	Lachesis_group4	3300001	3320000
	Lachesis_group4	4040001	4060000
	Lachesis_group4	4720001	4740000
	Lachesis_group4	4840001	4860000
	Lachesis_group4	5000001	5020000
	Lachesis_group4	5020001	5040000
	Lachesis_group4	5040001	5060000
	Lachesis_group4	5060001	5080000
	Lachesis_group4	5120001	5140000
	Lachesis_group4	5760001	5780000
	Lachesis_group4	6020001	6040000
	Lachesis_group4	6080001	6100000
	Lachesis_group4	6200001	6220000
	Lachesis_group4	6220001	6240000
	Lachesis_group4	6240001	6260000
	Lachesis_group4	6260001	6280000
	Lachesis_group4	6400001	6420000
	Lachesis_group4	6560001	6580000
	Lachesis_group4	6580001	6600000
	Lachesis_group4	6640001	6660000
	Lachesis_group4	6700001	6720000
	Lachesis_group4	6720001	6740000
	Lachesis_group4	6740001	6760000
	Lachesis_group4	6760001	6780000
	Lachesis_group4	6780001	6800000
	Lachesis_group4	6800001	6820000
	Lachesis_group4	6820001	6840000
	Lachesis_group4	6880001	6900000
	Lachesis_group4	6980001	7000000
	Lachesis_group4	7000001	7020000
	Lachesis_group4	7020001	7040000
	Lachesis_group4	7040001	7060000
	Lachesis_group4	7060001	7080000
	Lachesis_group4	7160001	7180000
	Lachesis_group4	7220001	7240000
	Lachesis_group4	7360001	7380000
	Lachesis_group4	7520001	7540000
	Lachesis_group4	7600001	7620000
	Lachesis_group4	7620001	7640000
	Lachesis_group4	7860001	7880000
	Lachesis_group4	7940001	7960000
	Lachesis_group4	8060001	8080000
	Lachesis_group4	8080001	8100000
	Lachesis_group4	8100001	8120000
	Lachesis_group4	8200001	8220000
	Lachesis_group4	8520001	8540000
	Lachesis_group4	8540001	8560000
	Lachesis_group4	8660001	8680000
	Lachesis_group4	8680001	8700000
	Lachesis_group4	8700001	8720000
	Lachesis_group4	8720001	8740000
	Lachesis_group4	8800001	8820000
	Lachesis_group4	8960001	8980000
	Lachesis_group4	9340001	9360000
	Lachesis_group4	9360001	9380000
	Lachesis_group4	9380001	9400000
	Lachesis_group4	9560001	9580000
	Lachesis_group4	9840001	9860000
	Lachesis_group4	10220001	10240000
	Lachesis_group4	10440001	10460000
	Lachesis_group4	26880001	26900000
	Lachesis_group4	27060001	27080000
	Lachesis_group4	27800001	27820000
	Lachesis_group4	27820001	27840000
	Lachesis_group4	27840001	27860000
	Lachesis_group4	27860001	27880000
	Lachesis_group4	28000001	28020000
	Lachesis_group4	28020001	28040000
	Lachesis_group4	28040001	28060000
	Lachesis_group4	28060001	28080000
	Lachesis_group4	28080001	28100000
	Lachesis_group4	28100001	28120000
	Lachesis_group4	28120001	28140000
	Lachesis_group4	28240001	28260000
	Lachesis_group4	28260001	28280000
	Lachesis_group4	28540001	28560000
	Lachesis_group4	28720001	28740000
	Lachesis_group4	28740001	28760000
	Lachesis_group4	28760001	28780000
	Lachesis_group4	29280001	29300000
	Lachesis_group4	29360001	29380000
	Lachesis_group4	29380001	29400000
	Lachesis_group4	29400001	29420000
	Lachesis_group4	29420001	29440000
	Lachesis_group4	29440001	29460000
	Lachesis_group4	29460001	29480000
	Lachesis_group4	29480001	29500000
	Lachesis_group4	29500001	29520000
	Lachesis_group4	29520001	29540000
	Lachesis_group4	29540001	29560000
	Lachesis_group4	29560001	29580000
	Lachesis_group4	29580001	29600000
	Lachesis_group4	29600001	29620000
	Lachesis_group4	29620001	29640000
	Lachesis_group4	29640001	29660000
	Lachesis_group4	29660001	29680000
	Lachesis_group4	29680001	29700000
	Lachesis_group4	29700001	29720000
	Lachesis_group4	32520001	32540000
	Lachesis_group4	32540001	32560000
	Lachesis_group4	32560001	32580000
	Lachesis_group4	32620001	32640000
	Lachesis_group4	32940001	32960000
	Lachesis_group4	34080001	34100000
	Lachesis_group4	34100001	34120000
	Lachesis_group5	16860001	16880000
	Lachesis_group5	28500001	28520000
	Lachesis_group5	28620001	28640000
	Lachesis_group5	30340001	30360000
	Lachesis_group6	19620001	19640000
	Lachesis_group6	20500001	20520000
	Lachesis_group6	21400001	21420000
	Lachesis_group6	21420001	21440000
	Lachesis_group6	21600001	21620000
	Lachesis_group6	21660001	21680000
	Lachesis_group6	21760001	21780000
	Lachesis_group6	22940001	22960000

## Sheet: Table S5
Table S5. Biological enrichment of genes found within outlier sweep windows.
Group	GO.ID	Discription	Annotated	Significant	Expected	classicFinsher
western	GO:0009611	response to wounding	14	3	0.07	4.9e-05
	GO:0050896	response to stimulus	1177	13	6.24	0.0071
	GO:0006470	protein dephosphorylation	164	4	0.87	0.0109
	GO:0006950	response to stress	606	8	3.21	0.0137
	GO:0015985	energy coupled proton transport, down electrochemical gradient	36	2	0.19	0.0155
	GO:0015986	ATP synthesis coupled proton transport	36	2	0.19	0.0155
	GO:0098655	cation transmembrane transport	191	4	1.01	0.0182
	GO:0016311	dephosphorylation	193	4	1.02	0.0189
	GO:0006508	proteolysis	806	9	4.27	0.0244
	GO:0034220	ion transmembrane transport	213	4	1.13	0.026
	GO:0006811	ion transport	577	7	3.06	0.0315
	GO:1901137	carbohydrate derivative biosynthetic process	380	5	2.01	0.0499
central	GO:0006368	transcription elongation from RNA polymerase II promoter	28	5	0.25	4.6e-06
	GO:0006354	DNA-templated transcription, elongation	33	5	0.3	1.1e-05
	GO:0032786	positive regulation of DNA-templated transcription, elongation	14	3	0.13	0.00024
	GO:0032968	positive regulation of transcription elongation from RNA polymerase II promoter	14	3	0.13	0.00024
	GO:0034243	regulation of transcription elongation from RNA polymerase II promoter	14	3	0.13	0.00024
	GO:0032784	regulation of DNA-templated transcription, elongation	19	3	0.17	0.00063
	GO:0045893	positive regulation of transcription, DNA-templated	101	5	0.92	0.0022
	GO:0051254	positive regulation of RNA metabolic process	101	5	0.92	0.0022
	GO:1902680	positive regulation of RNA biosynthetic process	101	5	0.92	0.0022
	GO:1903508	positive regulation of nucleic acid-templated transcription	101	5	0.92	0.0022
	GO:0045935	positive regulation of nucleobase-containing compound metabolic process	103	5	0.93	0.00239
	GO:0009891	positive regulation of biosynthetic process	107	5	0.97	0.00282
	GO:0010557	positive regulation of macromolecule biosynthetic process	107	5	0.97	0.00282
	GO:0010628	positive regulation of gene expression	107	5	0.97	0.00282
	GO:0031328	positive regulation of cellular biosynthetic process	107	5	0.97	0.00282
	GO:0016558	protein import into peroxisome matrix	10	2	0.09	0.00349
	GO:0032989	cellular component morphogenesis	10	2	0.09	0.00349
	GO:0016569	covalent chromatin modification	69	4	0.63	0.00349
	GO:0016570	histone modification	69	4	0.63	0.00349
	GO:0006367	transcription initiation from RNA polymerase II promoter	34	3	0.31	0.00353
	GO:0015919	peroxisomal membrane transport	11	2	0.1	0.00425
	GO:0006366	transcription by RNA polymerase II	228	7	2.07	0.00458
	GO:0006625	protein targeting to peroxisome	13	2	0.12	0.00595
	GO:0031570	DNA integrity checkpoint	13	2	0.12	0.00595
	GO:0072662	protein localization to peroxisome	13	2	0.12	0.00595
	GO:0072663	establishment of protein localization to peroxisome	13	2	0.12	0.00595
	GO:0009987	cellular process	6598	71	59.87	0.0063
	GO:0010604	positive regulation of macromolecule metabolic process	131	5	1.19	0.00668
	GO:0051173	positive regulation of nitrogen compound metabolic process	131	5	1.19	0.00668
	GO:0009893	positive regulation of metabolic process	132	5	1.2	0.00689
	GO:0031325	positive regulation of cellular metabolic process	132	5	1.2	0.00689
	GO:0043574	peroxisomal transport	14	2	0.13	0.0069
	GO:0009653	anatomical structure morphogenesis	15	2	0.14	0.00792
	GO:0045944	positive regulation of transcription by RNA polymerase II	96	4	0.87	0.01116
	GO:0048869	cellular developmental process	18	2	0.16	0.01133
	GO:0048522	positive regulation of cellular process	155	5	1.41	0.01324
	GO:0009082	branched-chain amino acid biosynthetic process	20	2	0.18	0.01391
	GO:0007031	peroxisome organization	23	2	0.21	0.0182
	GO:0048518	positive regulation of biological process	175	5	1.59	0.02128
	GO:0009081	branched-chain amino acid metabolic process	25	2	0.23	0.02133
	GO:0006188	IMP biosynthetic process	27	2	0.24	0.02467
	GO:0046040	IMP metabolic process	27	2	0.24	0.02467
	GO:0006357	regulation of transcription by RNA polymerase II	187	5	1.7	0.02736
	GO:0034654	nucleobase-containing compound biosynthetic process	1609	22	14.6	0.02807
	GO:0000075	cell cycle checkpoint	30	2	0.27	0.03004
	GO:0009127	purine nucleoside monophosphate biosynthetic process	138	4	1.25	0.03657
	GO:0009168	purine ribonucleoside monophosphate biosynthetic process	138	4	1.25	0.03657
	GO:0071241	cellular response to inorganic substance	34	2	0.31	0.03785
	GO:0071249	cellular response to nitrate	34	2	0.31	0.03785
	GO:1901699	cellular response to nitrogen compound	34	2	0.31	0.03785
	GO:1902170	cellular response to reactive nitrogen species	34	2	0.31	0.03785
	GO:0009156	ribonucleoside monophosphate biosynthetic process	141	4	1.28	0.0391
	GO:0009124	nucleoside monophosphate biosynthetic process	142	4	1.29	0.03996
	GO:0045786	negative regulation of cell cycle	36	2	0.33	0.04202
	GO:0010167	response to nitrate	39	2	0.35	0.04857
	GO:0009126	purine nucleoside monophosphate metabolic process	152	4	1.38	0.0492
	GO:0009167	purine ribonucleoside monophosphate metabolic process	152	4	1.38	0.0492
	GO:0006352	DNA-templated transcription, initiation	91	3	0.83	0.04957
southern	GO:0006568	tryptophan metabolic process	31	3	0.15	0.0004
	GO:0006586	indolalkylamine metabolic process	31	3	0.15	0.0004
	GO:0042430	indole-containing compound metabolic process	31	3	0.15	0.0004
	GO:0000162	tryptophan biosynthetic process	11	2	0.05	0.0012
	GO:0042435	indole-containing compound biosynthetic process	11	2	0.05	0.0012
	GO:0046219	indolalkylamine biosynthetic process	11	2	0.05	0.0012
	GO:0051017	actin filament bundle assembly	12	2	0.06	0.0014
	GO:0061572	actin filament bundle organization	12	2	0.06	0.0014
	GO:0006576	cellular biogenic amine metabolic process	51	3	0.24	0.0017
	GO:0044106	cellular amine metabolic process	51	3	0.24	0.0017
	GO:0009308	amine metabolic process	79	3	0.37	0.006
	GO:0009072	aromatic amino acid family metabolic process	85	3	0.4	0.0073
	GO:1901605	alpha-amino acid metabolic process	176	4	0.83	0.0091
	GO:0009309	amine biosynthetic process	31	2	0.15	0.0092
	GO:0042401	cellular biogenic amine biosynthetic process	31	2	0.15	0.0092
	GO:1901607	alpha-amino acid biosynthetic process	116	3	0.54	0.0169
	GO:0009073	aromatic amino acid family biosynthetic process	54	2	0.25	0.0264
	GO:0008652	cellular amino acid biosynthetic process	151	3	0.71	0.0335
	GO:0007015	actin filament organization	63	2	0.3	0.0351
	GO:0006813	potassium ion transport	67	2	0.31	0.0392
	GO:0030029	actin filament-based process	67	2	0.31	0.0392
	GO:0030036	actin cytoskeleton organization	67	2	0.31	0.0392
	GO:0009074	aromatic amino acid family catabolic process	10	1	0.05	0.0459
	GO:0043044	ATP-dependent chromatin remodeling	10	1	0.05	0.0459
	GO:0044283	small molecule biosynthetic process	426	5	2	0.048
eastern	GO:0006526	arginine biosynthetic process	13	2	0.15	0.0096
	GO:0044264	cellular polysaccharide metabolic process	132	5	1.53	0.0187
	GO:0000271	polysaccharide biosynthetic process	88	4	1.02	0.0191
	GO:0033692	cellular polysaccharide biosynthetic process	88	4	1.02	0.0191
	GO:0006525	arginine metabolic process	19	2	0.22	0.0201
	GO:0005976	polysaccharide metabolic process	150	5	1.74	0.0304
	GO:0006073	cellular glucan metabolic process	113	4	1.31	0.0424
	GO:0044042	glucan metabolic process	113	4	1.31	0.0424
	GO:0009084	glutamine family amino acid biosynthetic process	29	2	0.34	0.0443
	GO:0009250	glucan biosynthetic process	68	3	0.79	0.0444

## Sheet: Table S6
Table S6. List of genes for signatures of GEA and group-level selective sweeps intersection.
Group	chromsome	Start	End	Name	Description
western	Lachesis_group0	3721822	3727190	evm.model.ctg6.54	Similar to NHX2: Sodium/hydrogen exchanger 2 (Arabidopsis thaliana)
	Lachesis_group0	43538013	43542342	evm.model.ctg28.472	Similar to APA1: Aspartic proteinase A1 (Arabidopsis thaliana)
	Lachesis_group1	13455995	13460913	evm.model.ctg32.2005	Similar to UVR8: Ultraviolet-B receptor UVR8 (Arabidopsis thaliana)
	Lachesis_group2	32281107	32304787	evm.model.ctg61.120	Similar to UBA1A: UBP1-associated proteins 1A (Arabidopsis thaliana)
	Lachesis_group2	35149275	35161865	evm.model.ctg61.457	Protein of unknown function
	Lachesis_group2	35162648	35163252	evm.model.ctg61.458	Inhibitor of trypsin and hageman factor (Cucurbita maxima)
	Lachesis_group2	35165531	35166049	evm.model.ctg61.459	Inhibitor of trypsin and hageman factor (Cucurbita maxima)
	Lachesis_group2	35772747	35792263	evm.model.ctg61.517	Protein of unknown function
	Lachesis_group2	35799106	35805153	evm.model.ctg61.521	Similar to Apeh: Acylamino-acid-releasing enzyme (Mus musculus)
	Lachesis_group2	36673702	36682453	evm.model.ctg61.612	Similar to N: TMV resistance protein N (Nicotiana glutinosa)
	Lachesis_group2	36684938	36689479	evm.model.ctg61.615	Protein of unknown function
	Lachesis_group3	5288863	5291508	evm.model.ctg64.139	Similar to ST3GAL2: CMP-N-acetylneuraminate-beta-galactosamide-alpha-2, 3-sialyltransferase 2 (Homo sapiens)
	Lachesis_group4	9418840	9453687	evm.model.ctg81.133	Similar to At4g34500: Probable receptor-like serine/threonine-protein kinase At4g34500 (Arabidopsis thaliana)
	Lachesis_group4	8193021	8195410	evm.model.ctg81.8	Protein of unknown function
	Lachesis_group4	18521477	18522976	evm.model.ctg83.586	Protein of unknown function
	Lachesis_group6	1231869	1263959	evm.model.ctg108.234	Similar to CNGC1: Cyclic nucleotide-gated ion channel 1 (Arabidopsis thaliana)
	Lachesis_group6	1268709	1271493	evm.model.ctg108.236	Similar to CNGC5: Probable cyclic nucleotide-gated ion channel 5 (Arabidopsis thaliana)
	Lachesis_group6	1277734	1282245	evm.model.ctg108.238	Similar to Os01g0656200: Probable protein phosphatase 2C 8 (Oryza sativa subsp. japonica)
	Lachesis_group6	7457973	7461690	evm.model.ctg110.578	Similar to UXS6: UDP-glucuronic acid decarboxylase 6 (Arabidopsis thaliana)
	Lachesis_group6	7472547	7478325	evm.model.ctg110.579	Protein of unknown function
	Lachesis_group6	7478640	7479194	evm.model.ctg110.580	Protein of unknown function
	Lachesis_group6	7859102	7860397	evm.model.ctg110.637	Similar to tmem53: Transmembrane protein 53 (Danio rerio)
	Lachesis_group6	8136267	8144190	evm.model.ctg110.661	Similar to SULTR4;2: Probable sulfate transporter 4.2 (Arabidopsis thaliana)
	Lachesis_group6	8148345	8150566	evm.model.ctg110.662	Similar to N: TMV resistance protein N (Nicotiana glutinosa)
	Lachesis_group6	8151761	8203906	evm.model.ctg110.663	Similar to N: TMV resistance protein N (Nicotiana glutinosa)
	Lachesis_group6	8796952	8801419	evm.model.ctg110.780	Similar to SAMC1: S-adenosylmethionine carrier 1, chloroplastic/mitochondrial (Arabidopsis thaliana)
	Lachesis_group6	8808652	8812515	evm.model.ctg110.782	Similar to IQD1: Protein IQ-DOMAIN 1 (Arabidopsis thaliana)
	Lachesis_group6	8824407	8825749	evm.model.ctg110.784	Protein of unknown function
central	Lachesis_group0	353962	356519	evm.model.ctg1.69	Similar to At5g20260: Probable glycosyltransferase At5g20260 (Arabidopsis thaliana)
	Lachesis_group0	358337	360833	evm.model.ctg1.70	Similar to gph1: Phosphoglycolate phosphatase 1 (Pseudomonas aeruginosa (strain ATCC 15692 / PAO1 / 1C / PRS 101 / LMG 12228))
	Lachesis_group0	361206	363225	evm.model.ctg1.71	Similar to GRXS7: Monothiol glutaredoxin-S7, chloroplastic (Oryza sativa subsp. japonica)
	Lachesis_group0	364042	368065	evm.model.ctg1.72	Similar to R3HDM2: R3H domain-containing protein 2 (Bos taurus)
	Lachesis_group0	367980	370733	evm.model.ctg1.73	Similar to HAC1: Histone acetyltransferase HAC1 (Arabidopsis thaliana)
	Lachesis_group0	384081	388411	evm.model.ctg1.75	Similar to ALB3L3: ALBINO3-like protein 3, mitochondrial (Arabidopsis thaliana)
	Lachesis_group0	3518377	3519840	evm.model.ctg6.25	Similar to nep1: Aspartic proteinase nepenthesin-1 (Nepenthes gracilis)
	Lachesis_group0	3532759	3535188	evm.model.ctg6.28	Protein of unknown function
	Lachesis_group0	3536164	3539179	evm.model.ctg6.29	Similar to KCBP: Kinesin-like calmodulin-binding protein (Arabidopsis thaliana)
	Lachesis_group0	28036085	28036888	evm.model.ctg19.137	Similar to LECRKS7: Probable L-type lectin-domain containing receptor kinase S.7 (Arabidopsis thaliana)
	Lachesis_group0	31716504	31719133	evm.model.ctg22.20	Similar to AUX22: Auxin-induced protein AUX22 (Glycine max)
	Lachesis_group0	31738971	31740235	evm.model.ctg22.21	Similar to FATB1: Palmitoyl-acyl carrier protein thioesterase, chloroplastic (Gossypium hirsutum)
	Lachesis_group0	36976995	37015086	evm.model.ctg24.303	Protein of unknown function
	Lachesis_group0	47857218	47858680	evm.model.ctg30.187	Protein of unknown function
	Lachesis_group1	2754855	2756618	evm.model.ctg32.507	Polyphenol oxidase, chloroplastic (Malus domestica)
	Lachesis_group1	2760286	2760930	evm.model.ctg32.509	Polyphenol oxidase, chloroplastic (Malus domestica)
	Lachesis_group1	2773486	2775824	evm.model.ctg32.510	Protein of unknown function
	Lachesis_group1	2775871	2777921	evm.model.ctg32.511	Similar to DOF1.4: Dof zinc finger protein DOF1.4 (Arabidopsis thaliana)
	Lachesis_group1	2781357	2786928	evm.model.ctg32.512	Similar to SF3B2: Splicing factor 3B subunit 2 (Homo sapiens)
	Lachesis_group1	2796188	2802164	evm.model.ctg32.516	Similar to CRY1: Cryptochrome-1 (Arabidopsis thaliana)
	Lachesis_group1	2812254	2813661	evm.model.ctg32.517	Protein of unknown function
	Lachesis_group1	2814535	2816169	evm.model.ctg32.518	Similar to RAP74: Transcription initiation factor IIF subunit alpha (Arabidopsis thaliana)
	Lachesis_group1	2832724	2833633	evm.model.ctg32.521	Similar to CRY2: Cryptochrome-2 (Arabidopsis thaliana)
	Lachesis_group1	2850887	2852473	evm.model.ctg32.522	Similar to RAP74: Transcription initiation factor IIF subunit alpha (Arabidopsis thaliana)
	Lachesis_group1	2856233	2858461	evm.model.ctg32.524	Similar to Ephx2: Bifunctional epoxide hydrolase 2 (Mus musculus)
	Lachesis_group1	2860936	2863351	evm.model.ctg32.526	Similar to Ephx2: Bifunctional epoxide hydrolase 2 (Rattus norvegicus)
	Lachesis_group1	2863551	2865126	evm.model.ctg32.527	Similar to EPHX2: Bifunctional epoxide hydrolase 2 (Homo sapiens)
	Lachesis_group1	7657947	7721395	evm.model.ctg32.1248	Similar to CNGC1: Cyclic nucleotide-gated ion channel 1 (Arabidopsis thaliana)
	Lachesis_group1	7723518	7728749	evm.model.ctg32.1249	Similar to CNGC1: Cyclic nucleotide-gated ion channel 1 (Arabidopsis thaliana)
	Lachesis_group1	7728939	7729928	evm.model.ctg32.1250	Similar to CNGC10: Probable cyclic nucleotide-gated ion channel 10 (Arabidopsis thaliana)
	Lachesis_group1	7730641	7735636	evm.model.ctg32.1251	Similar to EXO84C: Exocyst complex component EXO84C (Arabidopsis thaliana)
	Lachesis_group1	7740711	7743126	evm.model.ctg32.1254	Similar to RNASEH2C: Ribonuclease H2 subunit C (Bos taurus)
	Lachesis_group1	7744951	7747100	evm.model.ctg32.1255	Similar to PP2A9: Protein PHLOEM PROTEIN 2-LIKE A9 (Arabidopsis thaliana)
	Lachesis_group1	45536837	45540865	evm.model.ctg38.113	Similar to At1g55270: F-box/kelch-repeat protein At1g55270 (Arabidopsis thaliana)
	Lachesis_group2	535044	536938	evm.model.ctg48.103	Similar to GA2OX8: Gibberellin 2-beta-dioxygenase 8 (Arabidopsis thaliana)
	Lachesis_group2	538028	539621	evm.model.ctg48.105	Protein of unknown function
	Lachesis_group2	540576	542769	evm.model.ctg48.106	Similar to PSBQ1: Oxygen-evolving enhancer protein 3-1, chloroplastic (Zea mays)
	Lachesis_group2	548829	552744	evm.model.ctg48.108	Protein of unknown function
	Lachesis_group2	553346	559567	evm.model.ctg48.109	Similar to At1g60630: Inactive leucine-rich repeat receptor-like serine/threonine-protein kinase At1g60630 (Arabidopsis thaliana)
	Lachesis_group2	560503	563006	evm.model.ctg48.110	Similar to At2g33840: Tyrosine--tRNA ligase 1, cytoplasmic (Arabidopsis thaliana)
	Lachesis_group2	569220	573251	evm.model.ctg48.113	Similar to grxC: Glutaredoxin-3 (Escherichia coli (strain K12))
	Lachesis_group2	574780	576882	evm.model.ctg48.114	Similar to PSKR1: Phytosulfokine receptor 1 (Arabidopsis thaliana)
	Lachesis_group2	592300	597289	evm.model.ctg48.116	Similar to PSKR1: Phytosulfokine receptor 1 (Arabidopsis thaliana)
	Lachesis_group2	605930	618766	evm.model.ctg48.118	Similar to PSKR: Phytosulfokine receptor 1 (Daucus carota)
	Lachesis_group2	620632	625478	evm.model.ctg48.119	Similar to AKR4C9: Aldo-keto reductase family 4 member C9 (Arabidopsis thaliana)
	Lachesis_group2	674671	676709	evm.model.ctg48.125	Protein of unknown function
	Lachesis_group2	676942	677268	evm.model.ctg48.126	Similar to At2g02150: Putative pentatricopeptide repeat-containing protein At2g02150 (Arabidopsis thaliana)
	Lachesis_group2	681669	686084	evm.model.ctg48.128	Similar to At2g02148: Uncharacterized protein At2g02148 (Arabidopsis thaliana)
	Lachesis_group2	1692651	1698043	evm.model.ctg48.317	Carbonic anhydrase, chloroplastic (Nicotiana tabacum)
	Lachesis_group2	1709359	1711514	evm.model.ctg48.320	Similar to fray2: Serine/threonine-protein kinase fray2 (Dictyostelium discoideum)
	Lachesis_group2	1718306	1722440	evm.model.ctg48.323	Similar to PERK12: Proline-rich receptor-like protein kinase PERK12 (Arabidopsis thaliana)
	Lachesis_group4	26832592	26840770	evm.model.ctg83.1786	Similar to SPAP32A8.03c: Uncharacterized RING finger protein P32A8.03c (Schizosaccharomyces pombe (strain 972 / ATCC 24843))
	Lachesis_group4	26854441	26855967	evm.model.ctg83.1788	Similar to AGL80: Agamous-like MADS-box protein AGL80 (Arabidopsis thaliana)
	Lachesis_group4	26920119	26922623	evm.model.ctg83.1793	Similar to WAKL8: Wall-associated receptor kinase-like 8 (Arabidopsis thaliana)
	Lachesis_group4	26923378	26924428	evm.model.ctg83.1794	Similar to At4g12770: Auxilin-related protein 2 (Arabidopsis thaliana)
	Lachesis_group4	27204528	27206703	evm.model.ctg83.1850	Similar to At5g41260: Probable serine/threonine-protein kinase At5g41260 (Arabidopsis thaliana)
	Lachesis_group4	27758434	27761509	evm.model.ctg83.1936	Protein of unknown function
	Lachesis_group4	27795254	27800429	evm.model.ctg83.1940	Similar to WVD2: Protein WAVE-DAMPENED 2 (Arabidopsis thaliana)
	Lachesis_group4	27992551	28098972	evm.model.ctg83.1968	Similar to PCMP-H28: Pentatricopeptide repeat-containing protein At4g21065 (Arabidopsis thaliana)
	Lachesis_group4	27996562	28111431	evm.model.ctg83.1969	Putative ATPase N2B (Haematobia irritans)
	Lachesis_group4	28493507	28498092	evm.model.ctg83.2033	Similar to CRK29: Cysteine-rich receptor-like protein kinase 29 (Arabidopsis thaliana)
	Lachesis_group4	28515880	28518648	evm.model.ctg83.2035	Similar to CRK29: Cysteine-rich receptor-like protein kinase 29 (Arabidopsis thaliana)
	Lachesis_group6	8136267	8144190	evm.model.ctg110.661	Similar to SULTR4;2: Probable sulfate transporter 4.2 (Arabidopsis thaliana)
	Lachesis_group6	8148345	8150566	evm.model.ctg110.662	Similar to N: TMV resistance protein N (Nicotiana glutinosa)
	Lachesis_group6	8151761	8203906	evm.model.ctg110.663	Similar to N: TMV resistance protein N (Nicotiana glutinosa)
	Lachesis_group6	17472008	17475907	evm.model.ctg111.830	Similar to At1g28695: Uncharacterized protein At1g28695 (Arabidopsis thaliana)
	Lachesis_group6	17533912	17535953	evm.model.ctg111.839	Protein of unknown function
	Lachesis_group6	17552987	17556993	evm.model.ctg111.843	Similar to At2g44680: Putative casein kinase II subunit beta-4 (Arabidopsis thaliana)
	Lachesis_group6	17658780	17662018	evm.model.ctg111.856_evm.model.ctg111.857	Similar to At5g47070: Probable receptor-like protein kinase At5g47070 (Arabidopsis thaliana)
	Lachesis_group6	17667291	17671290	evm.model.ctg111.859	ATP synthase subunit delta', mitochondrial (Ipomoea batatas)
	Lachesis_group6	18764075	18764607	evm.model.ctg113.36	Protein of unknown function
	Lachesis_group6	18890635	18892597	evm.model.ctg113.55	Protein of unknown function
	Lachesis_group6	18899678	18901105	evm.model.ctg113.57	Similar to RPL3A: 50S ribosomal protein L3-1, chloroplastic (Arabidopsis thaliana)
	Lachesis_group6	18908401	18910150	evm.model.ctg113.60	Similar to PEX13: Peroxisomal membrane protein 13 (Arabidopsis thaliana)
	Lachesis_group6	18911553	18913534	evm.model.ctg113.61	Protein of unknown function
	Lachesis_group6	18921939	18945078	evm.model.ctg113.63	Similar to At3g58860: Putative F-box protein At3g58860 (Arabidopsis thaliana)
	Lachesis_group6	18965928	18975489	evm.model.ctg113.66	Similar to MLO1: MLO-like protein 1 (Arabidopsis thaliana)
	Lachesis_group6	18978140	18987320	evm.model.ctg113.67	Similar to SEC23: Protein transport protein SEC23 (Ustilago maydis (strain 521 / FGSC 9021))
	Lachesis_group6	19616330	19620621	evm.model.ctg113.133	Similar to SEOC: Protein SIEVE ELEMENT OCCLUSION C (Arabidopsis thaliana)
	Lachesis_group6	19877834	19887958	evm.model.ctg113.178	Similar to Crnf217: Probable E3 ubiquitin-protein ligase RNF217 (Xenopus laevis)
	Lachesis_group6	19915123	19921784	evm.model.ctg113.183	Similar to SCAI: Protein SCAI (Homo sapiens)
	Lachesis_group6	20137154	20142826	evm.model.ctg113.204	Similar to utp7: Probable U3 small nucleolar RNA-associated protein 7 (Schizosaccharomyces pombe (strain 972 / ATCC 24843))
	Lachesis_group6	20143085	20147550	evm.model.ctg113.205	Similar to PHF1: SEC12-like protein 1 (Arabidopsis thaliana)
	Lachesis_group6	20182652	20188920	evm.model.ctg113.210	Protein of unknown function
	Lachesis_group6	20189308	20192200	evm.model.ctg113.211	Protein of unknown function
	Lachesis_group6	20202559	20204625	evm.model.ctg113.213	Similar to At3g46610: Pentatricopeptide repeat-containing protein At3g46610 (Arabidopsis thaliana)
	Lachesis_group6	20278832	20282652	evm.model.ctg113.224	Protein of unknown function
	Lachesis_group6	20470600	20481262	evm.model.ctg113.236	Protein of unknown function
	Lachesis_group6	20674282	20675681	evm.model.ctg114.19	Similar to NAC053: NAC domain-containing protein 53 (Arabidopsis thaliana)
	Lachesis_group6	20679987	20684693	evm.model.ctg114.21	Similar to NAC078: NAC domain-containing protein 78 (Arabidopsis thaliana)
	Lachesis_group6	20687274	20695935	evm.model.ctg114.22	Pyruvate kinase, cytosolic isozyme (Solanum tuberosum)
	Lachesis_group6	20696082	20698060	evm.model.ctg114.23	Similar to RCCR: Red chlorophyll catabolite reductase, chloroplastic (Arabidopsis thaliana)
	Lachesis_group6	20699314	20701493	evm.model.ctg114.24	Similar to RGL1: DELLA protein RGL1 (Arabidopsis thaliana)
	Lachesis_group6	20712004	20714259	evm.model.ctg114.26	Protein of unknown function
	Lachesis_group6	27230541	27238462	evm.model.ctg116.382	Similar to TERT: Telomerase reverse transcriptase (Arabidopsis thaliana)
southern	Lachesis_group1	24524740	24536526	evm.model.ctg34.253	Similar to ABH1: Nuclear cap-binding protein subunit 1 (Arabidopsis thaliana)
	Lachesis_group1	24545240	24561916	evm.model.ctg34.257	Protein of unknown function
	Lachesis_group1	28783221	28785205	evm.model.ctg34.631	Protein of unknown function
	Lachesis_group1	33609525	33611769	evm.model.ctg34.1015	Similar to KCS12: 3-ketoacyl-CoA synthase 12 (Arabidopsis thaliana)
	Lachesis_group1	33956032	33971252	evm.model.ctg34.1043	Protein of unknown function
	Lachesis_group1	35078568	35079174	evm.model.ctg34.1136	Protein of unknown function
	Lachesis_group1	35104648	35105805	evm.model.ctg34.1138	Histone H2A (Petroselinum crispum)
	Lachesis_group1	36716445	36718162	evm.model.ctg34.1331	Protein of unknown function
	Lachesis_group1	37154243	37165894	evm.model.ctg34.1385	Similar to MED15A: Mediator of RNA polymerase II transcription subunit 15a (Arabidopsis thaliana)
	Lachesis_group1	37767587	37772466	evm.model.ctg34.1472	Similar to ASA2: Anthranilate synthase alpha subunit 2, chloroplastic (Arabidopsis thaliana)
	Lachesis_group1	37779891	37780406	evm.model.ctg34.1477	Similar to GRDP1: Glycine-rich domain-containing protein 1 (Arabidopsis thaliana)
	Lachesis_group1	37835023	37838590	evm.model.ctg34.1486	Similar to NPC1: Non-specific phospholipase C1 (Arabidopsis thaliana)
	Lachesis_group1	37839052	37840443	evm.model.ctg34.1487	Similar to AMT1-3: Ammonium transporter 1 member 3 (Solanum lycopersicum)
	Lachesis_group1	37838691	37849646	evm.model.ctg34.1488	Similar to RNF141: RING finger protein 141 (Gallus gallus)
	Lachesis_group1	38073745	38076408	evm.model.ctg34.1525	Similar to At5g44950: Putative F-box/FBD/LRR-repeat protein At5g44950 (Arabidopsis thaliana)
	Lachesis_group1	38878538	38885700	evm.model.ctg34.1589	Similar to BZIP34: Basic leucine zipper 34 (Arabidopsis thaliana)
	Lachesis_group1	39472089	39481103	evm.model.ctg34.1655	Similar to Naa25: N-alpha-acetyltransferase 25, NatB auxiliary subunit (Rattus norvegicus)
	Lachesis_group1	39616750	39631201	evm.model.ctg34.1674	Similar to At5g45160: Protein ROOT HAIR DEFECTIVE 3 homolog 2 (Arabidopsis thaliana)
	Lachesis_group3	33043594	33048749	evm.model.ctg73.588	Protein of unknown function
	Lachesis_group4	6021403	6022800	evm.model.ctg79.235	Protein of unknown function
	Lachesis_group6	7859102	7860397	evm.model.ctg110.637	Similar to tmem53: Transmembrane protein 53 (Danio rerio)
	Lachesis_group6	7895163	7897124	evm.model.ctg110.641	Similar to CINV2: Alkaline/neutral invertase CINV2 (Arabidopsis thaliana)
eastern	Lachesis_group0	49648547	49692386	evm.model.ctg31.242	Protein of unknown function
	Lachesis_group4	2823164	2827640	evm.model.ctg77.294	Similar to CBSDUF3: DUF21 domain-containing protein At2g14520 (Arabidopsis thaliana)
	Lachesis_group4	2852975	2856230	evm.model.ctg77.296	Similar to At3g49720: Uncharacterized protein At3g49720 (Arabidopsis thaliana)
	Lachesis_group4	2996405	3000508	evm.model.ctg78.18	Similar to At1g10030: Ergosterol biosynthetic protein 28 (Arabidopsis thaliana)
	Lachesis_group4	3279590	3303301	evm.model.ctg78.42	Similar to TOR: Serine/threonine-protein kinase TOR (Arabidopsis thaliana)
	Lachesis_group4	5012683	5034648	evm.model.ctg79.98	Protein of unknown function
	Lachesis_group4	5055597	5057871	evm.model.ctg79.101	G2/mitotic-specific cyclin S13-7 (Fragment) (Glycine max)
	Lachesis_group4	5075642	5077137	evm.model.ctg79.103	Protein of unknown function
	Lachesis_group4	5762175	5764447	evm.model.ctg79.208	Similar to TIC21: Protein TIC 21, chloroplastic (Arabidopsis thaliana)
	Lachesis_group4	6021403	6022800	evm.model.ctg79.235	Protein of unknown function
	Lachesis_group4	6071991	6079826	evm.model.ctg79.250	Protein of unknown function
	Lachesis_group4	6237025	6237660	evm.model.ctg79.268	Protein of unknown function
	Lachesis_group4	6859909	6877058	evm.model.ctg80.60	Protein of unknown function
	Lachesis_group4	7357682	7363739	evm.model.ctg80.124	Similar to LARP6C: La-related protein 6C (Arabidopsis thaliana)
	Lachesis_group4	9841949	9842580	evm.model.ctg81.169	Similar to MMS19: MMS19 nucleotide excision repair protein homolog (Arabidopsis thaliana)
	Lachesis_group4	8097856	8101071	evm.model.ctg81.3	Protein of unknown function
	Lachesis_group4	8193021	8195410	evm.model.ctg81.8	Protein of unknown function
	Lachesis_group4	26871911	26875094	evm.model.ctg83.1790	Similar to AAP2: Amino acid permease 2 (Arabidopsis thaliana)
	Lachesis_group4	27062551	27063933	evm.model.ctg83.1816	Similar to PMADS2: Floral homeotic protein PMADS 2 (Petunia hybrida)
	Lachesis_group4	27066413	27069794	evm.model.ctg83.1817	Similar to PMADS2: Floral homeotic protein PMADS 2 (Petunia hybrida)
	Lachesis_group4	27070822	27073254	evm.model.ctg83.1818	Similar to PMADS2: Floral homeotic protein PMADS 2 (Petunia hybrida)
	Lachesis_group4	27074418	27075293	evm.model.ctg83.1819	Protein of unknown function
	Lachesis_group4	27077454	27088610	evm.model.ctg83.1820	Similar to ASHH2: Histone-lysine N-methyltransferase ASHH2 (Arabidopsis thaliana)
	Lachesis_group4	27795254	27800429	evm.model.ctg83.1940	Similar to WVD2: Protein WAVE-DAMPENED 2 (Arabidopsis thaliana)
	Lachesis_group4	27992551	28098972	evm.model.ctg83.1968	Similar to PCMP-H28: Pentatricopeptide repeat-containing protein At4g21065 (Arabidopsis thaliana)
	Lachesis_group4	27996562	28111431	evm.model.ctg83.1969	Putative ATPase N2B (Haematobia irritans)
	Lachesis_group4	28112696	28115577	evm.model.ctg83.1970	Similar to BT1: Adenine nucleotide transporter BT1, chloroplastic/mitochondrial (Arabidopsis thaliana)
	Lachesis_group4	28116089	28117645	evm.model.ctg83.1971	Similar to At2g34160: Uncharacterized protein At2g34160 (Arabidopsis thaliana)
	Lachesis_group4	28120062	28125196	evm.model.ctg83.1973	Similar to CESA1: Cellulose synthase A catalytic subunit 1 [UDP-forming] (Arabidopsis thaliana)
	Lachesis_group4	28132235	28133674	evm.model.ctg83.1976	Similar to OCP3: Protein OVEREXPRESSOR OF CATIONIC PEROXIDASE 3 (Arabidopsis thaliana)
	Lachesis_group4	28262839	28266849	evm.model.ctg83.1993	Similar to CRK3: Cysteine-rich receptor-like protein kinase 3 (Arabidopsis thaliana)
	Lachesis_group4	28267407	28268413	evm.model.ctg83.1994	Similar to CYP63: Peptidyl-prolyl cis-trans isomerase CYP63 (Arabidopsis thaliana)
	Lachesis_group4	28268448	28272597	evm.model.ctg83.1995	Similar to CYP95: Peptidyl-prolyl cis-trans isomerase CYP95 (Arabidopsis thaliana)
	Lachesis_group4	28726913	28728779	evm.model.ctg83.2065	Protein of unknown function
	Lachesis_group4	28731285	28733093	evm.model.ctg83.2066	Similar to MOT1: Molybdate transporter 1 (Arabidopsis thaliana)
	Lachesis_group4	28734602	28742313	evm.model.ctg83.2067	Protein of unknown function
	Lachesis_group4	28746571	28750243	evm.model.ctg83.2070	Similar to CRK29: Cysteine-rich receptor-like protein kinase 29 (Arabidopsis thaliana)
	Lachesis_group4	29359854	29366727	evm.model.ctg84.7	Similar to RBBP6: E3 ubiquitin-protein ligase RBBP6 (Homo sapiens)
	Lachesis_group4	29376321	29381325	evm.model.ctg84.11	Transcription factor MYB1R1 (Solanum tuberosum)
	Lachesis_group4	29393269	29396326	evm.model.ctg84.15	Similar to MSL10: Mechanosensitive ion channel protein 10 (Arabidopsis thaliana)
	Lachesis_group4	29447572	29450872	evm.model.ctg84.24	Similar to Os04g0444900: PHD finger protein ALFIN-LIKE 4 (Oryza sativa subsp. japonica)
	Lachesis_group4	29480865	29485944	evm.model.ctg84.36	Protein of unknown function
	Lachesis_group4	29499033	29504876	evm.model.ctg84.39	Similar to APM1: Aminopeptidase M1 (Arabidopsis thaliana)
	Lachesis_group4	29506720	29512641	evm.model.ctg84.41	Similar to APM1: Aminopeptidase M1 (Arabidopsis thaliana)
	Lachesis_group4	29558121	29563615	evm.model.ctg84.49	Similar to PUB51: U-box domain-containing protein 51 (Arabidopsis thaliana)
	Lachesis_group4	29569508	29573212	evm.model.ctg84.53	Similar to Mettl6: Methyltransferase-like protein 6 (Rattus norvegicus)
	Lachesis_group4	29608300	29619134	evm.model.ctg84.59	Protein of unknown function
	Lachesis_group4	29689317	29693410	evm.model.ctg84.73	Similar to FTSH4: ATP-dependent zinc metalloprotease FTSH 4, mitochondrial (Arabidopsis thaliana)
	Lachesis_group4	29700881	29703017	evm.model.ctg84.76	Similar to sld1: Delta(8)-fatty-acid desaturase (Helianthus annuus)
	Lachesis_group4	29703200	29704180	evm.model.ctg84.77	Similar to LBD22: LOB domain-containing protein 22 (Arabidopsis thaliana)
	Lachesis_group4	29717532	29720319	evm.model.ctg84.81	Similar to At1g08160: Uncharacterized protein At1g08160 (Arabidopsis thaliana)
	Lachesis_group4	29723394	29725630	evm.model.ctg84.83	Protein of unknown function
	Lachesis_group4	32531678	32532725	evm.model.ctg84.593	Similar to PER16: Peroxidase 16 (Arabidopsis thaliana)
	Lachesis_group4	32542066	32545780	evm.model.ctg84.594	Similar to PER16: Peroxidase 16 (Arabidopsis thaliana)
	Lachesis_group4	32544096	32550926	evm.model.ctg84.595	Similar to PMA4: Plasma membrane ATPase 4 (Nicotiana plumbaginifolia)
	Lachesis_group4	32561749	32567245	evm.model.ctg84.597	Similar to KAKU4: Protein KAKU4 (Arabidopsis thaliana)
	Lachesis_group4	32568020	32570489	evm.model.ctg84.598	Similar to SPCC550.15c: Cytoplasmic 60S subunit biogenesis factor SPCC550.15c (Schizosaccharomyces pombe (strain 972 / ATCC 24843))
	Lachesis_group4	32575293	32577968	evm.model.ctg84.600	Similar to HBS1L: HBS1-like protein (Homo sapiens)
	Lachesis_group4	32577973	32580388	evm.model.ctg84.601	Protein of unknown function
	Lachesis_group4	32581260	32585505	evm.model.ctg84.602	Similar to At4g31390: Uncharacterized aarF domain-containing protein kinase At4g31390, chloroplastic (Arabidopsis thaliana)
	Lachesis_group4	32619523	32622236	evm.model.ctg84.612	Similar to FMO1: Probable flavin-containing monooxygenase 1 (Arabidopsis thaliana)
	Lachesis_group4	32940097	32941494	evm.model.ctg84.667	Protein of unknown function
	Lachesis_group4	32952242	32955354	evm.model.ctg84.671	Similar to FTSH: ATP-dependent zinc metalloprotease FTSH, chloroplastic (Nicotiana tabacum)
	Lachesis_group4	32956828	32957558	evm.model.ctg84.672	Protein of unknown function
	Lachesis_group4	32957774	32959883	evm.model.ctg84.673	Similar to At1g76200: NADH dehydrogenase [ubiquinone] 1 beta subcomplex subunit 2 (Arabidopsis thaliana)
	Lachesis_group4	32962386	32965937	evm.model.ctg84.674	Similar to 4CLL5: 4-coumarate--CoA ligase-like 5 (Arabidopsis thaliana)
	Lachesis_group4	34082470	34084736	evm.model.ctg84.918	Similar to OTC: Ornithine carbamoyltransferase, chloroplastic (Arabidopsis thaliana)
	Lachesis_group4	34085182	34091879	evm.model.ctg84.919	Similar to AUL1: Auxilin-like protein 1 (Arabidopsis thaliana)
	Lachesis_group4	34093751	34100643	evm.model.ctg84.920	Similar to CMT3: DNA (cytosine-5)-methyltransferase CMT3 (Arabidopsis thaliana)
	Lachesis_group4	34101451	34103709	evm.model.ctg84.921	Similar to PAF1: Proteasome subunit alpha type-1-A (Arabidopsis thaliana)
	Lachesis_group4	34104393	34106755	evm.model.ctg84.922	Similar to AF_0356: Uncharacterized sugar kinase AF_0356 (Archaeoglobus fulgidus (strain ATCC 49558 / VC-16 / DSM 4304 / JCM 9628 / NBRC 100126))
	Lachesis_group4	34108091	34111432	evm.model.ctg84.923	Similar to GAMMACA1: Gamma carbonic anhydrase 1, mitochondrial (Arabidopsis thaliana)
	Lachesis_group4	34111906	34113287	evm.model.ctg84.924	Similar to RER1B: Protein RER1B (Arabidopsis thaliana)
	Lachesis_group4	34114206	34116178	evm.model.ctg84.926	Isoflavone reductase-like protein (Olea europaea)
	Lachesis_group4	34119695	34120888	evm.model.ctg84.928	Protein of unknown function
	Lachesis_group4	34123968	34128647	evm.model.ctg84.929	Similar to TULP5: Tubby-like F-box protein 5 (Oryza sativa subsp. japonica)
	Lachesis_group5	30335662	30367277	evm.model.ctg107.3	Similar to MAA3: Probable helicase MAGATAMA 3 (Arabidopsis thaliana)
	Lachesis_group6	19616330	19620621	evm.model.ctg113.133	Similar to SEOC: Protein SIEVE ELEMENT OCCLUSION C (Arabidopsis thaliana)
	Lachesis_group6	21403814	21405643	evm.model.ctg114.110	Protein of unknown function
	Lachesis_group6	21428359	21429274	evm.model.ctg114.112	Protein of unknown function
	Lachesis_group6	21433047	21434213	evm.model.ctg114.113	Protein of unknown function
	Lachesis_group6	21664344	21665588	evm.model.ctg114.130	Protein of unknown function
	Lachesis_group6	21754496	21755407	evm.model.ctg114.145	Protein of unknown function
	Lachesis_group6	22960807	22963621	evm.model.ctg115.60	Similar to RPS14: Ribosomal protein S14, mitochondrial (Vicia faba)
	Lachesis_group6	22963947	22972156	evm.model.ctg115.61	Protein of unknown function

## Sheet: Table S7
Table S7. 19 environmental variables used in this study.
Environmental variable	Annotation
BIO1	Annual Mean Temperature
BIO2	Mean Diurnal Range (Mean of monthly (max temp - min temp))
BIO3	Isothermality (BIO2/BIO7) (* 100)
BIO4	Temperature Seasonality (standard deviation *100)
BIO5	Max Temperature of Warmest Month
BIO6	Min Temperature of Coldest Month
BIO7	Temperature Annual Range (BIO5-BIO6)
BIO8	Mean Temperature of Wettest Quarter
BIO9	Mean Temperature of Driest Quarter
BIO10	Mean Temperature of Warmest Quarter
BIO11	Mean Temperature of Coldest Quarter
BIO12	Annual Precipitation
BIO13	Precipitation of Wettest Month
BIO14	Precipitation of Driest Month
BIO15	Precipitation Seasonality (Coefficient of Variation)
BIO16	Precipitation of Wettest Quarter
BIO17	Precipitation of Driest Quarter
BIO18	Precipitation of Warmest Quarter
BIO19	Precipitation of Coldest Quarter

## Sheet: Table S8
Table S8. Average values of 19 environmental variables for the 28 F. nilgerrensis populations used in this study.
Pop no.	Pop code	BIO1	BIO2	BIO3	BIO4	BIO5	BIO6	BIO7	BIO8	BIO9	BIO10	BIO11	BIO12	BIO13	BIO14	BIO15	BIO16	BIO17	BIO18	BIO19
1	YLH708	10.2975	11.615	47.9562	468.046	20.3	-3.92	24.22	15.5567	4.16667	15.5567	4.16667	854.2	173.4	9	82.8143	461.4	34	461.4	34
2	YLH813	11.6135	12.3521	47.737	505.661	22.375	-3.5	25.875	17.2875	5.47083	17.2875	4.97083	780	156.25	8	78.6037	409	34	409	34
3	YLH811	7.98583	11.3683	45.6552	510.55	18.36	-6.54	24.9	13.85	1.32667	13.85	1.32667	816	170.6	5.4	86.2904	447	23.4	447	23.4
4	YLH714	8.0325	11.3683	46.1755	501.161	18.06	-6.56	24.62	13.79	1.48667	13.79	1.48667	849.4	176.2	6.2	87.9593	469	23	469	23
5	YLH701	9.16458	10.5875	42.5201	545.261	19.925	-4.975	24.9	15.3542	3.27083	15.6	2.3	852.75	144.5	12	60.7522	373.25	53.5	372.75	75
6	YLH698	8.22333	9.70333	39.8975	557.21	19.16	-5.16	24.32	14.7033	2.46667	14.7033	1.22333	852.8	157.2	11	66.4249	401.6	46	401.6	63
7	YLH696	13.3365	10.4104	47.1591	445.923	22.075	7.45e-09	22.075	18.1667	8.15	18.1667	7.37917	1068	176.25	16	62.9273	495.5	71.5	495.5	80
8	YLH752	7.35917	10.365	42.0318	524.42	18.02	-6.64	24.66	13.51	0.506667	13.51	0.506667	930.4	182.6	6.2	89.3393	511.8	21.2	511.8	21.2
9	YLH756	9.81146	10.2896	44.3516	490.407	19.675	-3.525	23.2	15.3958	3.33333	15.3958	3.33333	921.5	189.5	7	91.4455	520.75	23	520.75	23
10	YLH749	12.6927	8.65208	31.751	675.241	25.45	-1.8	27.25	20.5917	3.775	20.5917	3.775	868.75	166.5	12	79.8232	462.75	39.25	462.75	39.25
11	YLH760	10.95	10.6333	42.2378	540.593	21.95	-3.225	25.175	17.1167	3.77083	17.1167	3.77083	910.5	179.25	9	88.51	505.75	31	505.75	31
12	YLH762	11.7198	9.86042	41.3003	527.81	22.2	-1.675	23.875	17.7125	4.7	17.7125	4.7	926.75	183.75	8.75	87.8831	508.25	28.75	508.25	28.75
13	YLH768	8.31771	10.4771	46.7205	467.562	17.4	-5.025	22.425	13.5458	2.075	13.5458	2.075	949.75	188.5	5.75	88.2117	525.25	24.75	525.25	24.75
14	YLH676	14.4219	10.5688	48.76	411.392	22.775	1.1	21.675	18.8125	8.80417	18.8125	8.80417	1021.5	197.25	15.25	80.8369	550	51.25	550	51.25
15	YLH821	14.7135	10.3479	47.5225	426.407	23.5	1.725	21.775	19.1208	8.87083	19.1208	8.87083	952.5	188.25	15.5	81.7503	521	49.5	521	49.5
16	YLH842	12.9198	9.06458	47.4589	388.09	20.625	1.525	19.1	16.8917	8.09167	16.8917	7.5375	1393.25	288.75	8.5	87.6197	789.75	50.5	789.75	54.5
17	YLH850	16.6021	9.9125	46.5376	451.714	25.675	4.375	21.3	21.325	10.3625	21.325	10.3625	1252.5	265.5	11.5	85.6618	705.5	47.5	705.5	47.5
18	YLH773	14.6861	9.75	43.7875	488.77	23.9667	1.7	22.2667	19.8889	7.99444	19.8889	7.99444	1093.67	204.333	18.3333	79.8454	587.667	59	587.667	59
19	YLH776	14.6083	8.09444	35.0411	568.819	25.0333	1.93333	23.1	20.9333	6.91111	20.9333	6.91111	1313.67	254.667	19.3333	79.1545	694	66.6667	694	66.6667
20	YLH602	14.0917	7.98	30.4113	683.148	26.58	0.34	26.24	20.6933	5.21667	22.0233	5.21667	1188.8	216.8	21.4	68.6272	576	71.4	540.8	71.4
21	YLH603	13.5323	7.46875	28.7258	691.306	25.9	-0.1	26	20.2125	4.63333	21.6	4.63333	1284.25	225.25	25.5	66.2477	606.5	87.5	571.75	87.5
22	YLH599	11.5181	7.26944	27.6055	707.524	24.1667	-2.16667	26.3333	18.3667	2.45	19.8556	2.45	1335.33	222.333	29.6667	61.7907	602.667	104	560.333	104
23	YLH580	12.0156	6.94792	24.8584	764.842	25.95	-2	27.95	19.2375	2.3	21.1625	2.3	1468.75	224.5	27	59.2813	634.5	93	595.25	93
24	YLH576	14.0208	6.86667	24.6558	756.909	28.275	0.425	27.85	21.1583	4.4375	23.1333	4.4375	1385	206.5	24.5	59.4172	591.25	83.25	551.25	83.25
25	YLH526	12.4883	7.53333	26.1756	771.821	26.68	-2.1	28.78	19.82	2.71	21.7633	2.71	1460.8	220.2	27.8	59.614	634.2	95.8	616.6	95.8
26	YLH585	13.2854	7.3125	25.862	764.726	27.375	-0.9	28.275	20.525	3.64167	22.4625	3.64167	1454.25	233.75	30.75	57.9361	631.25	103.5	575.75	103.5
27	YLH528	10.5698	7.47292	26.3133	764.834	24.45	-3.95	28.4	17.8583	0.879167	19.7583	0.879167	1499.5	221.75	30	58.4	639.5	101.5	618	101.5
28	YLH533	10.6552	7.61875	26.9215	759.115	24.725	-3.575	28.3	17.8875	1.01667	19.8167	1.01667	1424.5	216.75	26	60.3925	603	86	591	86
